# Supplementary material for: Analysis of Chloroplast Genome Characteristics and Codon Usage Bias of Styphnolobium japonicum f. oligophyllum
Source: Curr Issues Mol Biol. 2026 Jun 15;48(6):617. doi: 10.3390/cimb48060617 (PMC13298257; doi:10.3390/cimb48060617)
Supplement: Supplementary file 1 [file cimb-48-00617-s001.zip]

Archive with 1 entries (1 files):
- cimb-4311422-supplementary.pdf
